# Supplementary material for: HNF1B-MODY in the Norwegian MODY Registry and the Norwegian Childhood Diabetes Registry: Clinical Insights and Prevalence Informed by Genetic and Functional Evaluation
Source: Int J Mol Sci. 2026 Jun 3;27(11):5067. doi: 10.3390/ijms27115067 (PMC13257315; doi:10.3390/ijms27115067)
Supplement: Supplementary file 1 [file ijms-27-05067-s001.zip]

Archive with 1 entries (1 files):
- ijms-4195879-supplementary.pdf
